# Supplementary material for: Sickle Cell Disease and Antimicrobial Resistance: A Systematic Review and Meta-Analysis
Source: Infect Dis Rep. 2025 Apr 14;17(2):32. doi: 10.3390/idr17020032 (PMC12026643; doi:10.3390/idr17020032)
Supplement: Supplementary file 1 [file idr-17-00032-s001.zip]

Archive with 5 entries (5 files):
- Figures_supplementary_material.pdf
- PRISMA_checklist_SCDandAMR2024.pdf
- Table_S1_supplementary_material.pdf
- Table_S2_supplementary_material.pdf
- Table_S3_supplementary_material.pdf
